# Supplementary material for: Multi-Criteria Analysis for the Prioritization of Areas for the In Situ Conservation of Crataegus L., an Underutilized Fruit Tree in Mexico
Source: Plants (Basel). 2021 Nov 23;10(12):2561. doi: 10.3390/plants10122561 (PMC8706608; doi:10.3390/plants10122561)
Supplement: Supplementary file 1 [file plants-10-02561-s001.zip]

Archive with 1 entries (1 files):
- plants-1460014-supplementary.pdf
